# Supplementary material for: Endogenous Bacteremia Caused by Intestinal Colonization of Carbapenem-Resistant Enterobacteriaceae (CRE) in Immunocompromised Children
Source: Trop Med Infect Dis. 2023 Aug 7;8(8):402. doi: 10.3390/tropicalmed8080402 (PMC10458169; doi:10.3390/tropicalmed8080402)
Supplement: Supplementary file 1 [file tropicalmed-08-00402-s001.zip]

Archive with 1 entries (1 files):
- tropicalmed-2486325-SI.pdf
